# Supplementary material for: AI guided discovery of a murine model of asymptomatic Alzheimer’s disease
Source: Acta Neuropathol Commun. 2026 Apr 4;14:110. doi: 10.1186/s40478-026-02286-y (PMC13192062; doi:10.1186/s40478-026-02286-y)
Supplement: Supplementary file 1 — Supplementary Material 1. [file 40478_2026_2286_MOESM1_ESM.xlsx]

## Sheet: datasets
GSEID	nHC	nAD	Series	Condition	Type	Omics Type	Platform	Male (HC_AD)	Female (HC_AD)	AvgAge (HC_AD)	Braak
GSE125583	70	219	GSE125583	GSE125583-fusiform gyrus	Training	bulkRNASeq	Illumina HiSeq 2500	37_121	33_97	87_83	I-VI
GSE15222	187	176	GSE15222	GSE15222-cortical	Training	Microarray	GPL2700	NA_88	NA_88	NA_84	NA
GSE118553	24	37	GSE118553	GSE118553-Entorhinal_Cortex	Training	Microarray	GPL10558	12_14	12_23	73_84	NA
GSE118553	31	52	GSE118553	GSE118553-Temporal_Cortex	Validation	Microarray	GPL10558	19_23	12_29	69_82	NA
GSE118553	23	40	GSE118553	GSE118553-Frontal_Cortex	Validation	Microarray	GPL10558	12_14	11_26	69_83	NA
GSE5281	74	87	GSE5281	GSE5281-all	Validation	Microarray	GPL570	9_26	4_17	80_80	NA
GSE5281	13	10	GSE5281	GSE5281-HIP	Validation	Microarray	GPL570	NA_6	NA_4	NA_78	NA
GSE84422	28	34	GSE84422	GSE84422-all	Validation	Microarray	GPL570	16_NA	12_34	82_88	I-VI
GSE84422	15	17	GSE84422	GSE84422-Amygdala	Validation	Microarray	GPL570	9_NA	6_17	83_88	I-VI
GSE84422	13	17	GSE84422	GSE84422-Nucleus Accumbens	Validation	Microarray	GPL570	7_NA	6_17	82_88	I-VI
GSE84422	214	328	GSE84422	GSE84422-all	Validation	Microarray	GPL96/97	90_114	124_214	82_87	I-VI
GSE84422	14	20	GSE84422	GSE84422-Middle Temporal Gyrus	Validation	Microarray	GPL96/97	6_9	8_11	81_86	I-VI
GSE84422	14	22	GSE84422	GSE84422-Superior Temporal Gyrus	Validation	Microarray	GPL96/97	5_6	9_16	82_88	I-VI
GSE48350	137	116	GSE48350	GSE48350-all	Validation	Microarray	GPL570	64_60	73_56	69_67	I-VI
GSE106241	6	54	GSE106241	GSE106241-Braak 0 vs	Validation	Microarray	GPL24170	3_15	3_39	66_82	I-VI
GSE106241	28	32	GSE106241	GSE106241-Braak 0-2 vs	Validation	Microarray	GPL24170	14_4	14_28	79_82	I-VI
GSE110298	12	11	GSE110298	GSE110298-Activity	Validation	Microarray	GPL570	5_2	7_9	86_89	NA
GSE125050	12	7	GSE125050	GSE125050-astrocyte	Validation	bulkRNASeq	Illumina HiSeq 2500	9_3	2_2	81_77	I-VI
GSE125050	21	21	GSE125050	GSE125050-neuron	Validation	bulkRNASeq	Illumina HiSeq 2500	12_8	6_7	76_77	I-VI
GSE95587	33	84	GSE95587	GSE95587-fusiform gyrus	Validation	bulkRNASeq	Illumina HiSeq 2500	23_42	10_42	85_86	I-VI
GSE131617	39	57	GSE131617	GSE131617-ADC	Validation	Microarray	GPL5175	27_18	12_39	NA_NA	I-VI
GSE122063	44	56	GSE122063	GSE122063-ADC	Validation	Microarray	GPL16699	20_12	24_44	79_81	NA
GSE150696	9	9	GSE150696	GSE150696-BA9	Validation	Microarray	GPL17585	4_4	5_5	85_86	NA
GSE4757	10	10	GSE4757	GSE4757-EC	Validation	Microarray	GPL570	4_6	6_4	85_80	I-IV
GSE28146	8	22	GSE28146	GSE28146-HIP	Validation	Microarray	GPL570	6_6	2_16	86_86	NA
GSE159699	10	12	GSE159699	GSE159699-HIP	Validation	bulkRNASeq	Illumina NextSeq 500	9_11	1_1	NA	NA
GSE26927	4	5	GSE26927	GSE26927-EC	Validation	Microarray	GPL6255	NA_NA	4_5	60_82	NA
GSE157827	9	12	GSE157827	GSE157827-PFC	Validation	snRNASeq	Illumina NovaSeq 6000	6_8	3_4	NA_NA	NA
GSE138852	3	3	GSE138852	GSE138852-oligo	Validation	snRNASeq	Illumina NextSeq 500	NA_NA	NA_NA	NA_NA	NA
GSE138852	3	3	GSE138852	GSE138852-astro	Validation	snRNASeq	Illumina NextSeq 500	NA_NA	NA_NA	NA_NA	NA
GSE138852	3	3	GSE138852	GSE138852-OPC	Validation	snRNASeq	Illumina NextSeq 500	NA_NA	NA_NA	NA_NA	NA
GSE138852	3	3	GSE138852	GSE138852-neuron	Validation	snRNASeq	Illumina NextSeq 500	NA_NA	NA_NA	NA_NA	NA
GSE138852	3	3	GSE138852	GSE138852-mg	Validation	snRNASeq	Illumina NextSeq 500	NA_NA	NA_NA	NA_NA	NA
GPL570	154	104	GPL570	Pooled-no ADC	Validation	Microarray	GPL570	NA_NA	NA_NA	NA_NA	NA
GPL570	194	88	GPL570	Pooled-ADC	Validation	Microarray	GPL570	NA_NA	NA_NA	NA_NA	NA
GSE104687	49	41	GSE104687	GSE104687-TCx	Validation	bulkRNASeq	Illumina HiSeq 2500	31_23	18_18	88_89	I-VI
GSE104687	46	37	GSE104687	GSE104687-PCx	Validation	bulkRNASeq	Illumina HiSeq 2500	28_21	18_16	88_90	I-VI
GSE104687	50	36	GSE104687	GSE104687-HIP	Validation	bulkRNASeq	Illumina HiSeq 2500	30_18	20_18	88_90	I-VI
GSE44772	129	101	GSE44772	GSE44772 GSE44770-PFC	Validation	Microarray	GPL4372	62_82	67_19	80_62	NA

## Sheet: model-genes-ranked
Figure 1c
ID	Name	T	P	Diff	ROC-AUC	Selected
25959	KANK2	-10.0556	4.85099e-18	-0.715296	0.821461	Up
6494	SIPA1	-7.94342	1.69578e-12	-0.62117	0.783823	Up
4854	NOTCH3	-7.79792	1.08252e-12	-0.644855	0.771624	Up
9261	MAPKAPK2	-7.65602	3.53684e-12	-0.484293	0.769406	Up
5159	PDGFRB	-7.20421	6.38068e-11	-0.587624	0.764514	Up
2995	GYPC	-7.06453	5.62319e-11	-0.447485	0.736791	Up
4792	NFKBIA	-6.80202	3.19427e-10	-0.479684	0.743249	Up
3913	LAMB2	-6.69657	9.42673e-10	-0.502451	0.749054	Up
30846	EHD2	-6.54373	1.89975e-09	-0.500846	0.746706	Up
64333	ARHGAP9	-6.51366	5.99352e-10	-0.293545	0.699152	Up
10763	NES	-6.32919	4.28156e-09	-0.447615	0.731703	Up
79792	GSDMD	-6.2894	5.57153e-09	-0.453664	0.729159	Up
3693	ITGB5	-6.28908	8.19087e-09	-0.497875	0.740639	Up
28231	SLCO4A1	-6.19623	5.99277e-09	-0.652678	0.711546	Up
11170	FAM107A	-5.94711	3.37411e-08	-0.472991	0.732159	Up
64943	NT5DC2	-5.91587	2.99818e-08	-0.405202	0.711416	Up
2268	FGR	-5.87029	2.8525e-08	-0.368842	0.71409	Up
3911	LAMA5	-5.75769	5.79845e-08	-0.37357	0.714612	Up
2828	GPR4	-5.70343	5.82885e-08	-0.418297	0.700718	Up
633	BGN	-5.56797	1.91209e-07	-0.514285	0.719243	Up
10263	CDK2AP2	-5.47832	2.67063e-07	-0.429225	0.709459
63874	ABHD4	-5.43542	3.47971e-07	-0.436508	0.709654
4055	LTBR	-5.32317	5.0429e-07	-0.398698	0.706915
2217	FCGRT	-5.24984	8.30917e-07	-0.441336	0.708089
977	CD151	-5.20737	7.83366e-07	-0.338931	0.695434
2615	LRRC32	-4.9506	2.52554e-06	-0.481387	0.684671
4242	MFNG	-4.88163	3.21656e-06	-0.337765	0.696282
2242	FES	-4.87619	3.15876e-06	-0.345757	0.697065
5872	RAB13	-4.85266	4.11656e-06	-0.427968	0.690998
53834	FGFRL1	-4.71875	7.06215e-06	-0.411402	0.688389
57381	RHOJ	-4.62081	1.02506e-05	-0.308215	0.689693
23580	CDC42EP4	-4.59542	1.20868e-05	-0.352201	0.675669
115330	GPR146	-4.58896	1.11723e-05	-0.390967	0.675212
5175	PECAM1	-4.1191	7.10791e-05	-0.43685	0.659556
7132	TNFRSF1A	-4.04458	9.81705e-05	-0.378836	0.655251
79651	RHBDF2	-3.9993	0.000112879	-0.367291	0.661122
7462	LAT2	-3.96306	0.000133283	-0.432663	0.658317
6510	SLC1A5	-3.88376	0.000156227	-0.270002	0.640509
54209	TREM2	-3.87463	0.000189693	-0.47123	0.654795
8407	TAGLN2	-3.82101	0.000223975	-0.374491	0.658382
2022	ENG	-3.74728	0.000283607	-0.376576	0.634181
7052	TGM2	-3.50916	0.000666686	-0.522059	0.637182
9056	SLC7A7	-3.49564	0.000654383	-0.198969	0.651533
837	CASP4	-3.47627	0.000699337	-0.269385	0.636138
1192	CLIC1	-3.39772	0.000955324	-0.351307	0.636921
1535	CYBA	-3.36467	0.00105191	-0.343094	0.631442
3566	IL4R	-3.3119	0.00123681	-0.34259	0.624005
9249	DHRS3	-2.71367	0.00767846	-0.206348	0.600587
10627	MYL12A	-2.70058	0.00797827	-0.215162	0.603523
3059	HCLS1	-2.65243	0.00929327	-0.343688	0.606001
7432	VIP	5.17593	1.0658e-06	0.390249	0.275408
27132	CPNE7	5.31872	5.25688e-07	0.411232	0.29726
125113	KRT222	5.54982	2.25784e-07	0.474728	0.271298
79012	CAMKV	5.57832	1.21582e-07	0.663547	0.290868
26289	AK5	5.62938	1.28337e-07	0.610991	0.272342
27242	TNFRSF21	5.71883	7.7038e-08	0.403119	0.284475
64130	LIN7B	5.75697	6.94786e-08	0.445352	0.285975
23518	R3HDM1	5.87989	3.28608e-08	0.657358	0.289693
57030	SLC17A7	5.88161	2.65846e-08	0.704251	0.283301
5300	PIN1	5.89438	3.73998e-08	0.398275	0.285714
25791	NGEF	5.9124	2.8968e-08	0.746043	0.27319
3208	HPCA	5.94918	1.6569e-08	0.600867	0.293738
9201	DCLK1	6.00772	2.61753e-08	0.779293	0.27319
7480	WNT10B	6.08783	1.23157e-08	0.450861	0.285258
9143	SYNGR3	6.14045	6.19447e-09	0.669198	0.28441
23335	WDR7	6.14832	1.04206e-08	0.482167	0.280626
57062	DDX24	6.18245	1.06314e-08	0.462887	0.263405
1745	DLX1	6.18905	1.52586e-08	0.414904	0.24227
2170	FABP3	6.28732	4.87117e-09	0.708537	0.268885
3423	IDS	6.34631	2.48023e-09	0.515249	0.29002
29993	PACSIN1	6.36187	1.62066e-09	0.6417	0.293999
118812	MORN4	6.38253	2.27487e-09	0.387302	0.287019
782	CACNB1	6.385	2.13655e-09	0.533599	0.282387
11332	ACOT7	6.42303	2.43088e-09	0.723694	0.261448
2281	FKBP1B	6.47334	2.11644e-09	0.494679	0.270907
3925	STMN1	6.49178	2.04812e-09	0.541512	0.219309
144423	GLT1D1	6.50889	3.05289e-09	0.513395	0.251663
5950	RBP4	6.52889	9.50018e-10	0.634422	0.28167
7345	UCHL1	6.53753	1.32779e-09	0.768014	0.254468
55827	DCAF6	6.54404	1.28823e-09	0.57677	0.26771
6812	STXBP1	6.56682	1.03691e-09	0.796178	0.267319
57415	C3orf14	6.56935	1.18207e-09	0.459278	0.262818
6804	STX1A	6.58926	6.82619e-10	0.679108	0.263992
64744	SMAP2	6.60212	1.29505e-09	0.420761	0.246053
6252	RTN1	6.60727	9.40165e-10	0.931763	0.261122
55611	OTUB1	6.61926	1.09847e-09	0.409835	0.258578
2257	FGF12	6.62964	1.26374e-09	0.666616	0.246575
9382	COG1	6.6462	6.765e-10	0.459221	0.266275
6000	RGS7	6.65304	1.38223e-09	0.620743	0.244684
93426	SYCE1	6.65768	1.06179e-09	0.672572	0.257534
25789	TMEM59L	6.66756	5.44118e-10	0.606133	0.264449
2823	GPM6A	6.69572	3.35883e-10	0.659881	0.273255
5582	PRKCG	6.75953	3.22087e-10	0.904893	0.26608
8618	CADPS	6.76011	4.90466e-10	0.86081	0.262622
2821	GPI	6.88052	1.60305e-10	0.475885	0.267449
6622	SNCA	6.88806	3.18206e-10	0.781202	0.237834
53826	FXYD6	6.92008	2.25133e-10	0.575908	0.249641
131408	FAM131A	6.99101	1.93954e-10	0.528057	0.24377
9804	TOMM20	6.99987	1.80098e-10	0.688659	0.239987
10368	CACNG3	7.03473	5.23637e-11	0.854522	0.248337
808	CALM3	7.05797	9.30071e-11	0.699638	0.253294
10769	PLK2	7.05973	1.00564e-10	0.878661	0.244162
29114	TAGLN3	7.14868	3.50961e-11	0.804263	0.242857
2785	GNG3	7.1532	5.29294e-11	0.790056	0.250554
6857	SYT1	7.1714	3.82799e-11	1.26456	0.234768
6855	SYP	7.18423	4.49504e-11	1.02493	0.239856
4905	NSF	7.20691	4.04514e-11	1.01397	0.249446
8997	KALRN	7.31324	2.48497e-11	0.611633	0.251076
5058	PAK1	7.32654	2.64065e-11	0.999693	0.240248
6775	STAT4	7.34381	6.12392e-11	0.697371	0.218656
260293	CYP4X1	7.38433	3.40538e-11	0.526098	0.234638
285533	RNF175	7.39505	2.42109e-11	0.589403	0.235095
140767	NRSN1	7.44703	5.68603e-12	0.860204	0.260796
9899	SV2B	7.47834	1.02687e-11	0.976013	0.235943
63908	NAPB	7.55913	6.94746e-12	1.03046	0.224462
81929	SEH1L	7.57859	7.70697e-12	0.537276	0.240052
5521	PPP2R2B	7.61205	6.07391e-12	0.445215	0.227593
10962	MLLT11	7.62039	3.52371e-12	0.984122	0.235421
55061	SUSD4	7.62831	4.98664e-12	0.669318	0.232681
114928	GPRASP2	7.64895	4.72403e-12	0.879252	0.237117
10381	TUBB3	7.66601	1.85212e-12	0.855256	0.24638
10126	DNAL4	7.68506	2.57878e-12	0.490645	0.240117
10479	SLC9A6	7.68819	1.98991e-12	0.732721	0.246314
7416	VDAC1	7.71179	2.281e-12	0.598863	0.235943
29089	UBE2T	7.74326	1.94727e-12	0.607834	0.242531
51606	ATP6V1H	7.76694	1.36018e-12	0.73939	0.241161
10313	RTN3	7.76876	2.34611e-12	0.62812	0.227789
529	ATP6V1E1	7.96522	1.63171e-12	0.622792	0.21422
2596	GAP43	8.03368	2.04517e-13	0.977599	0.235747
55859	BEX1	8.06257	3.79088e-13	0.925509	0.211024
8799	PEX11B	8.07263	3.71868e-13	0.520459	0.218852
9500	MAGED1	8.09811	2.4555e-13	0.560309	0.223614
80213	TM2D3	8.10097	4.33331e-13	0.555686	0.208871	Down
83988	NCALD	8.13609	3.56788e-13	0.96568	0.217547	Down
55530	SVOP	8.15389	5.11902e-13	1.00107	0.217939	Down
3251	HPRT1	8.31193	7.74142e-14	1.15173	0.224005	Down
1123	CHN1	8.3153	2.95653e-14	0.954247	0.234899	Down
1428	CRYM	8.37056	4.81063e-14	1.45508	0.209589	Down
78991	PCYOX1L	8.4446	2.59404e-13	0.507604	0.195108	Down
51102	MECR	8.4478	7.7547e-14	0.467313	0.205806	Down
3382	ICA1	8.51298	4.89738e-14	0.740502	0.211155	Down
7102	TSPAN7	8.67268	1.20062e-15	0.699145	0.233138	Down
5999	RGS4	8.75172	7.78916e-15	1.47495	0.205284	Down
7334	UBE2N	8.8148	6.94012e-15	0.638324	0.207763	Down
266812	NAP1L5	8.84556	6.14863e-15	1.16785	0.201174	Down
377	ARF3	8.85652	2.78927e-15	0.519535	0.21396	Down
8624	PSMG1	9.00152	8.04865e-15	0.580691	0.188063	Down
56341	PRMT8	9.14508	7.37644e-15	0.807319	0.181866	Down
7280	TUBB2A	9.63554	6.71051e-18	1.03713	0.204044	Down
2941	GSTA4	9.82962	9.30971e-18	0.635471	0.177365	Down
51299	NRN1	9.9402	6.36749e-18	1.06828	0.183496	Down
25875	LETMD1	10.1646	1.65367e-18	0.515879	0.171559	Down

## Sheet: model-genes-comp
Figure 1f
Gene Signature	Number of Genes	Overlap with BoNE	Overlap Percent
PMID29656362-Kim up	748	10	0.013369
PMID29656362-Kim down	844	6	0.007109
PMID25710473-IL15/RA up	2	0	0
PMID33339153-IL6/R up	2	0	0
PMID34410590-GWAS down	6	0	0
PMID33057964-Sanfilippo down	7	0	0
PMID34234395-Madar up	12	0	0
PMID34384464-Bai up	19	0	0
PMID34384464-Bai down	16	1	0.0625
PMID34194312-Lasso-Yu down	24	2	0.0833333
PMID34194312-Lasso-Yu up	11	0	0
PMID34194312-DEG-Yu up	179	1	0.00558659
PMID34194312-DEG-Yu down	429	8	0.018648
PMID34194312-HUB-Yu up	12	0	0
PMID34194312-HUB-Yu down	12	0	0
PMID32699331-Zakeri up	9	0	0
PMID32699331-Zakeri-deg up	21	0	0
s41048-019-0086-2-Wu up	13	1	0.0769231
s41048-019-0086-2-Wu down	67	2	0.0298507
PMID31984950-Lui up	3	1	0.333333
PMID31984950-Lui down	29	0	0
PMID32255787-Klein up	414	6	0.0144928
PMID32255787-Klein down	427	8	0.0187354
PMID29802388-S3m109 up	339	4	0.0117994
PMID27799057-S7 up	433	0	0
PMID27799057-S7 down	555	1	0.0018018
PMID27989508-S8M14 up	342	0	0
PMID29110684-S5D2 up	55	0	0
PMID29110684-S5D2 down	47	1	0.0212766
PMID29107053-S3 up	31	0	0
PMID29107053-S3 down	37	0	0
PMID29358399-S02 up	8	0	0
PMID29358399-S02 down	4	0	0
PMID30136084-S1 up	3	0	0
PMID30136084-S1 down	38	0	0
PMID29598827-S8a up	37	0	0
PMID30297968-S8 up	7	0	0
PMID30297968-S8 down	10	0	0

## Sheet: training-data
	Figure 1g-h
GSE118553-Entorhinal_Cortex	GSE125583-fusiform gyrus	GSE15222-cortical	Avg	Name	Gene Signature
0.91	0.82	0.8	0.843333	BoNE	S1
0.83	0.81	0.82	0.82	PMID29656362-Kim	S2
0.89	0.75	0.76	0.8	PMID27799057-S7	S3
0.87	0.77	0.75	0.796667	s41048-019-0086-2-Wu	S4
0.83	0.76	0.8	0.796667	PMID29802388-S3m109	S5
0.82	0.79	0.77	0.793333	PMID34194312-DEG-Yu	S6
0.75	0.8	0.79	0.78	PMID34194312-Lasso-Yu	S7
0.81	0.75	0.69	0.75	PMID34384464-Bai	S8
0.66	0.79	0.78	0.743333	PMID27989508-S8M14	S9
0.8	0.73	0.68	0.736667	PMID30136084-S1	S10
0.93	0.62	0.59	0.713333	PMID29110684-S5D2	S11
0.58	0.77	0.75	0.7	PMID31984950-Lui	S12
0.62	0.7	0.78	0.7	PMID29107053-S3	S13
0.49	0.81	0.79	0.696667	PMID32255787-Klein	S14
0.89	0.63	0.57	0.696667	PMID29598827-S8a	S15
0.88	0.6	0.54	0.673333	PMID30297968-S8	S16
0.54	0.74	0.67	0.65	PMID29358399-S02	S17
0.74	0.66	0.54	0.646667	PMID34410590-GWAS	S18
0.49	0.62	0.61	0.573333	PMID25710473-IL15/RA	S19
0.61	0.6	0.5	0.57	PMID33339153-IL6/R	S20
0.43	0.66	0.58	0.556667	PMID33057964-Sanfilippo	S21
0.36	0.57	0.64	0.523333	PMID32699331-Zakeri	S22
0.7	0.44	0.38	0.506667	PMID34234395-Madar	S23
0.5	0.5	0.5	0.5	PMID34194312-HUB-Yu	S24
0.13	0.48	0.66	0.423333	PMID32699331-Zakeri-deg	S25

## Sheet: validation-data
Figure 2b
GSE104687-HIP	GSE104687-PCx	GSE104687-TCx	GSE106241-Braak 0 vs	GSE106241-Braak 0-2 vs	GSE110298-Activity	GSE118553-Frontal_Cortex	GSE118553-Temporal_Cortex	GSE122063-ADC	GSE125050-astrocyte	GSE125050-neuron	GSE131617-ADC	GSE138852-OPC	GSE138852-astro	GSE138852-mg	GSE138852-neuron	GSE138852-oligo	GSE150696-BA9	GSE157827-PFC	GSE159699-HIP	GSE26927-EC	GSE28146-HIP	GSE44772 GSE44770-PFC	GSE4757-EC	GSE48350-all	GSE5281-HIP	GSE5281-all	GSE84422-Amygdala	GSE84422-Middle Temporal Gyrus	GSE84422-Nucleus Accumbens	GSE84422-Superior Temporal Gyrus	GSE84422-all	GSE95587-fusiform gyrus	Pooled-ADC	Pooled-no ADC	Avg	Name	Gene Signature
0.74	0.74	0.74	0.7	0.73	0.77	0.86	0.73	0.86	0.64	0.71	0.53	1	1	1	1	0.89	0.79	0.71	0.88	1	0.81	0.94	0.69	0.63	0.91	0.85	0.66	0.62	0.68	0.69	0.63	0.81	0.68	0.79	0.783143	BoNE	S1
0.73	0.73	0.71	0.7	0.73	0.75	0.78	0.72	0.87	0.63	0.72	0.58	1	1	0.78	0.89	0.56	0.94	0.69	0.93	1	0.85	0.95	0.66	0.63	0.86	0.86	0.62	0.66	0.64	0.69	0.59	0.81	0.71	0.78	0.764286	PMID29656362-Kim	S2
0.71	0.77	0.8	0.66	0.77	0.81	0.81	0.72	0.9	0.57	0.67	0.63	1	1	0.89	0.89	1	0.86	0.71	0.92	0.95	0.76	0.9	0.67	0.61	0.75	0.76	0.56	0.69	0.52	0.71	0.52	0.8	0.67	0.74	0.762857	PMID32255787-Klein	S14
0.74	0.72	0.71	0.73	0.75	0.77	0.82	0.68	0.84	0.43	0.58	0.66	1	1	0.67	0.89	0.67	0.9	0.69	0.87	1	0.86	0.94	0.65	0.6	0.85	0.88	0.65	0.65	0.61	0.65	0.6	0.8	0.7	0.8	0.753143	PMID34194312-Lasso-Yu	S7
0.72	0.7	0.69	0.77	0.74	0.79	0.78	0.69	0.81	0.51	0.54	0.64	1	1	0.89	0.89	0.33	0.93	0.63	0.81	1	0.91	0.93	0.62	0.63	0.86	0.9	0.66	0.68	0.58	0.64	0.6	0.79	0.71	0.78	0.747143	PMID34194312-DEG-Yu	S6
0.72	0.65	0.63	0.75	0.75	0.73	0.8	0.69	0.84	0.61	0.5	0.64	1	0.89	0.78	0.89	0.22	0.94	0.56	0.88	0.95	0.89	0.87	0.67	0.71	0.83	0.87	0.7	0.62	0.63	0.69	0.65	0.78	0.7	0.77	0.737143	PMID27799057-S7	S3
0.73	0.71	0.69	0.77	0.73	0.71	0.75	0.69	0.82	0.48	0.56	0.63	1	1	0.89	0.89	0.44	0.83	0.6	0.79	0.85	0.86	0.91	0.61	0.68	0.85	0.86	0.64	0.68	0.6	0.62	0.6	0.77	0.68	0.75	0.733429	s41048-019-0086-2-Wu	S4
0.68	0.7	0.68	0.81	0.7	0.78	0.7	0.53	0.72	0.57	0.63	0.6	1	0.89	0.67	0.89	0.33	0.9	0.68	0.79	1	0.88	0.91	0.52	0.62	0.9	0.84	0.57	0.6	0.6	0.66	0.57	0.81	0.75	0.73	0.720286	PMID31984950-Lui	S12
0.65	0.66	0.63	0.62	0.79	0.67	0.72	0.67	0.86	0.6	0.53	0.64	1	1	0.44	1	1	0.78	0.85	0.99	0.9	0.67	0.92	0.53	0.62	0.56	0.79	0.64	0.71	0.41	0.51	0.55	0.76	0.65	0.82	0.718286	PMID29107053-S3	S13
0.65	0.69	0.66	0.78	0.7	0.76	0.69	0.61	0.67	0.42	0.41	0.6	1	0.78	0.89	0.78	0.33	0.73	0.54	0.59	0.65	0.8	0.8	0.67	0.71	0.79	0.76	0.56	0.63	0.59	0.71	0.58	0.73	0.66	0.65	0.673429	PMID30136084-S1	S10
0.73	0.75	0.75	0.46	0.67	0.77	0.86	0.78	0.85	0.57	0.67	0.58	0.11	0.11	0.33	0.22	0.78	0.94	0.66	0.9	0.95	0.7	0.92	0.64	0.61	0.72	0.87	0.59	0.75	0.6	0.67	0.57	0.82	0.6	0.85	0.667143	PMID29802388-S3m109	S5
0.58	0.64	0.68	0.64	0.74	0.72	0.67	0.74	0.82	0.68	0.65	0.63	0.94	0.89	0.56	0.83	0.33	0.5	0.61	0.7	0.6	0.7	0.88	0.64	0.59	0.77	0.63	0.37	0.53	0.49	0.74	0.43	0.78	0.6	0.6	0.654286	PMID29358399-S02	S17
0.74	0.75	0.7	0.73	0.7	0.61	0.73	0.69	0.83	0.43	0.68	0.59	0.67	0.67	0	0.67	0.67	0.73	0.56	0.57	0.5	0.69	0.92	0.64	0.74	0.57	0.73	0.6	0.6	0.69	0.71	0.63	0.75	0.62	0.72	0.652286	PMID34384464-Bai	S8
0.7	0.76	0.75	0.43	0.66	0.77	0.74	0.7	0.9	0.58	0.67	0.48	0.11	0.33	0.33	0.22	0.78	0.95	0.63	0.91	1	0.7	0.93	0.59	0.53	0.68	0.77	0.55	0.69	0.51	0.68	0.5	0.82	0.56	0.81	0.649143	PMID27989508-S8M14	S9
0.55	0.57	0.62	0.71	0.77	0.5	0.5	0.61	0.85	0.48	0.52	0.5	0.89	0.89	0.5	0.89	0.11	0.5	0.69	0.71	0.65	0.63	0.85	0.42	0.51	0.47	0.55	0.55	0.69	0.65	0.34	0.59	0.74	0.57	0.59	0.604571	PMID34410590-GWAS	S18
0.65	0.69	0.67	0.51	0.63	0.39	0.69	0.61	0.69	0.55	0.51	0.5	0.72	0.67	0.72	0.78	0.22	0.5	0.69	0.43	0.7	0.57	0.76	0.63	0.74	0.44	0.54	0.48	0.65	0.51	0.65	0.49	0.59	0.57	0.68	0.594857	PMID33057964-Sanfilippo	S21
0.58	0.57	0.5	0.66	0.63	0.41	0.51	0.72	0.33	0.71	0.49	0.46	0.89	0.78	0.67	0.89	0.78	0.32	0.5	0.61	0.4	0.59	0.46	0.79	0.78	0.36	0.45	0.58	0.55	0.73	0.68	0.65	0.63	0.57	0.56	0.594	PMID30297968-S8	S16
0.66	0.58	0.57	0.8	0.69	0.73	0.75	0.45	0.59	0.54	0.66	0.42	0.33	0.17	0.22	0.56	0.78	0.65	0.46	0.39	0.65	0.49	0.81	0.6	0.63	0.76	0.78	0.62	0.38	0.71	0.69	0.65	0.61	0.64	0.71	0.592286	PMID33339153-IL6/R	S20
0.59	0.53	0.46	0.58	0.72	0.51	0.82	0.65	0.81	0.45	0.37	0.57	0	0.33	0.22	0	0.67	0.63	0.53	0.65	0.75	0.74	0.79	0.52	0.66	0.35	0.73	0.71	0.6	0.68	0.6	0.68	0.66	0.62	0.79	0.570571	PMID29110684-S5D2	S11
0.5	0.5	0.5	0.5	0.66	0.67	0.5	0.36	0.65	0.54	0.67	0.56	0.5	0.5	0.5	0.5	0.5	0.68	0.5	0.63	0.4	0.47	0.92	0.48	0.61	0.62	0.69	0.55	0.53	0.79	0.64	0.65	0.66	0.5	0.5	0.569429	PMID25710473-IL15/RA	S19
0.61	0.69	0.53	0.5	0.47	0.7	0.85	0.7	0.43	0.57	0.64	0.44	0	0.11	0	0.11	0.67	0.57	0.44	0.64	1	0.65	0.72	0.6	0.54	0.74	0.61	0.56	0.59	0.61	0.73	0.58	0.71	0.52	0.58	0.554571	PMID29598827-S8a	S15
0.68	0.64	0.67	0.31	0.41	0.67	0.36	0.41	0.81	0.58	0.66	0.5	0	0.11	0.56	0.22	0.78	0.5	0.7	0.91	0.5	0.49	0.62	0.72	0.42	0.59	0.69	0.66	0.54	0.64	0.21	0.66	0.75	0.5	0.5	0.542	PMID32699331-Zakeri	S22
0.5	0.5	0.5	0.5	0.5	0.5	0.5	0.5	0.5	0.5	0.5	0.5	0.5	0.5	0.5	0.5	0.5	0.5	0.5	0.5	0.5	0.5	0.5	0.5	0.5	0.5	0.5	0.5	0.5	0.5	0.5	0.5	0.5	0.5	0.5	0.5	PMID34194312-HUB-Yu	S24
0.55	0.55	0.59	0.23	0.4	0.7	0.39	0.41	0.38	0.57	0.63	0.38	0.22	0.22	0.22	0.33	0.78	0.62	0.58	0.56	0.7	0.39	0.74	0.52	0.32	0.3	0.42	0.36	0.63	0.58	0.47	0.48	0.56	0.31	0.37	0.470286	PMID32699331-Zakeri-deg	S25
0.48	0.47	0.39	0.44	0.37	0.58	0.71	0.46	0.51	0.38	0.58	0.58	0	0.11	0.33	0.22	0.78	0.57	0.44	0.46	0.45	0.27	0.76	0.66	0.48	0.37	0.5	0.39	0.39	0.54	0.7	0.45	0.46	0.43	0.59	0.465714	PMID34234395-Madar	S23

## Sheet: spatial-data
Figure 2e
ROC-AUC	Pval	Tval	Gene Signature	Brain Region
0.913288	1.139e-09	-7.29298	S1	EC
0.862903	1.68942e-09	-6.91831	S1	TC
0.727174	0.00145313	-3.35943	S1	FC
0.547847	0.585931	-0.548591	S1	CB
0.831081	2.67691e-06	-5.23959	S2	EC
0.776675	1.47042e-05	-4.66299	S2	TC
0.725	0.00452459	-2.97722	S2	FC
0.557416	0.545732	-0.608129	S2	CB

## Sheet: cell-data
Figure 2f
Cell Type	T	pvalue
Macs_Monos_DCs	1.8894	0.101449
oligodendrocytes	1.80001	0.117031
endothelial	0.653579	0.539071
NK_2	0.383517	0.738346
astrocytes	2.88615	0.0246009
NK	0.862439	0.417164
Micro	0.680481	0.521673
excitatory_neurons	1.04141	0.343962
pericytes	0.280129	0.8075
Neuron	2.17424	0.0672052
OPC	2.1876	0.0653761

## Sheet: app23-data
Figure 3b
ROC-AUC	Pval	Tval	Gene Signature	Age Months	Tissue
0.333333	0.627856	0.531173	S1	1.5	Hemi-Forebrain
0.222222	0.37847	0.996779	S1	6	Hemi-Forebrain
1	0.00143393	-10.5144	S1	18	Hemi-Forebrain
1	0.032472	-4.20012	S1	24	Hemi-Forebrain

## Sheet: 5xfad-data
Figure 3c
ROC-AUC	Pval	Tval	Brain Region	Age Months	Gene Signature
0.89	0.00397881	-3.31146	HIP	4	S1
0.96	0.000561055	-4.56562	HIP	8	S1
0.85	0.00298833	-3.45392	HIP	12	S1
0.965625	4.80167e-08	-6.97637	HIP	18	S1
0.59	0.416583	-0.834077	CTX	4	S1
0.84	0.0176256	-2.6654	CTX	8	S1
0.9	0.00110429	-3.94086	CTX	12	S1
0.8125	0.000432036	-3.89919	CTX	18	S1

## Sheet: Figure-4g-7g-7n
	Fig. 7g
		WT						PS19							CgA-KO/PS19
	Male	0.02	0.01	0.03	0.12			0.8	1.1	0.91	0.71	0.65			0.43	0.31	0.67	0.18	0.31
	Female	0.02	0.03	0.1	0.08			0.81	0.9	1.15	1.21	0.51			0.3	0.14	0.12	0.21	0.34
	Fig. 7n
		WT						PS19							CgA-KO/PS19
	Male	0.1	0.02	0.08	0.13			1.1576	1.0967	0.7642	0.2978	0.8176	0.9413		0.7817	0.9163	0.4672	0.8439	0.1194	0.2791
	Female	0.12	0.04	0.07	0.09			1.0987	0.8761	0.9112	0.6134	0.4129	0.8291		0.1178	0.2341	0.5192	0.179	0.3156	0.213
			Fig. 4g
			Male															Female
		WT	22.7	16.386	18.936	19.743	15.65	15.355	15.322	15.165	17.914	19.588	14.55	14.494	20.213	18.88	19.91	20.757	25.771	23.869	22.551	22.451	22.284	21.984	21.252	19.509	18.006	17.371	17.091	17.028	20.23	19.54
		PS19	6.853	6.434	6.376	6.195	6.062	5.91	5.906	5.828	5.74	4.326	4.321	2.829	2.002	4.553	5.612	8.863	8.843	8.724	8.657	8.503	8.33	8.004	7.995	7.843	7.671	7.549	7.5	7.468	7.215	7.112
		CgA-KO/PS19	10.918	10.901	10.762	10.691	10.548	10.391	10.244	10.069	9.773	9.131	8.871	7.764	6.234	8.456	9.345	16.7	16.386	15.936	15.743	15.65	15.355	15.322	15.165	14.914	14.588	14.55	14.494	14.213	18.43	19.01
